# Supplementary material for: Genetic correlates of phenotypic heterogeneity in autism
Source: Nat Genet. 2022 Jun 2;54(9):1293–304. doi: 10.1038/s41588-022-01072-5 (PMC9470531; doi:10.1038/s41588-022-01072-5)
Supplement: Supplementary file 4 — Supplementary Tables 1–19. [file 41588_2022_1072_MOESM4_ESM.xlsx]

## Sheet: Index
Index
S1	Factors tested and fit indices
S2	Explained common variance and heirarchical omegas for the bifactor models
S3	Items and their respective factors
S4	Sex and IQ differences in mean factor scores
S5	SNP heritability of core autism features and IQ
S6	Bivariate genetic correlation between core autism features and IQ
S7	Details of GWAS used for polygenic scores
S8	Associations of PGS and the 19 core and associated autism phenotypes
S9	Associations of high-impact de novo variants and the 19 core and associated autism phenotypes
S10	Significant genotype-phenotype associations before and after conditioning on full-scale IQ
S11	Results of measurement invariance analyses: fit indices
S12	Associations between high-impact de novo variants and polygenic scores in autistic individuals
S13	pTDT analyses in autistic individuals and siblings
S14	Association of high-impact de novo variants and autism PGS with count of developmental disorders
S15	Associations between genetic variants and age of first words and age of walking independently
S16	Enrichment of high-impact de novo variants in females: Relative Risk
S17	Midparental PGS, Proband PGS, and pTDT deviation by sex and subgroups of autistic individuals
S18	SNP heritability for Autism and subtypes
S19	Sex stratified autism SNP heritability by varying the autism prevalence

## Sheet: S1
Supplementary Table 1: Factors tested and fit indices
Number	N factors	SSC		SPARK		SPARK v5 new entries		SSC		SPARK		SPARK v5 new entries		SSC		SPARK		SPARK v5 new entries		Notes
		CFI (Standard)	CFI(Robust)	CFI (Standard)	CFI(Robust)	CFI (Standard)	CFI(Robust)	TLI(Standard)	TLI(Robust)	TLI(Standard)	TLI(Robust)	TLI(Standard)	TLI(Robust)	RMSEA(Standard)	RMSEA(Robust)	RMSEA(Standard)	RMSEA(Robust)	RMSEA(Standard)	RMSEA(Robust)
Correlated factor model
1	2	0.882	0.851	0.903	0.875	0.907	0.88	0.879	0.847	0.9	0.872	0.904	0.877	0.071	0.08	0.075	0.085	0.075	0.085
2	3	0.829	0.788	0.85	0.809	0.845	0.803	0.825	0.783	0.846	0.804	0.842	0.798	0.084	0.094	0.092	0.104	0.096	0.108
3	4	0.86	0.823	893	0.861	0.898	0.867	0.856	0.819	0.89	0.858	0.895	0.864	0.076	0.086	0.078	0.089	0.078	0.089
4	5	0.884	0.852	0.892	0.86	0.888	0.855	0.881	0.848	0.889	0.857	0.885	0.851	0.07	0.078	0.078	0.089	0.082	0.093
5	6	0.925	0.901	0.94	0.92	0.94	0.92	0.923	0.898	0.938	0.918	0.938	0.918	0.056	0.064	0.058	0.067	0.06	0.069
6	7	0.898	0.866	0.911	0.881	0.903	0.87	0.895	0.862	0.908	0.877	0.899	0.866	0.064	0.074	0.071	0.082	0.076	0.088	Models with 8 and 9 correlated factors did not converge, we did not examine additional correlated factor models
Correlated factor model (sensitivity analyses)
	6 (multi-loading items removed)	0.936				0.891		0.934				0.888		0.051						Items 06, 08, 09, 11, 12, 24, 25, from the SCQ and 42 from the RBS were multi-loading items and were removed. This model did not converge.
	6 (with orthogonal method factor)	0.954	0.931	0.975	0.963	0.962	0.945	0.951	0.927	0.974	0.961	0.959	0.942	0.044	0.054	0.038	0.047	0.048	0.058	We added orthogonal method factor for SCQ and RBS.
Correlated factor model seperately for social and non-social items
7	1+1(social+nonsocial)	0.85	0.812	0.892	0.859	0.891	0.858	0.847	0.807	0.889	0.855	0.888	0.854	0.079	0.088	0.078	0.089	0.08	0.092
8	1+4	0.794	0.755	0.806	0.764	0.806	0.765	0.789	0.749	0.801	0.759	0.802	0.759	0.092	0.101	0.105	0.116	0.107	0.118
9	2+4	0.845	0.809	0.858	0.822	0.858	0.821	0.84	0.804	0.854	0.817	0.854	0.817	0.08	0.089	0.09	0.101	0.092	0.103
10	3+4	0.772	0.72	0.824	0.777	0.834	0.79	0.765	0.712	0.819	0.771	0.829	0.784	0.097	0.108	0.1	0.113	0.09	0.112
11	4+4	0.777	0.723	0.829	0.781	0.838	0.793	0.77	0.714	0.823	0.774	0.833	0.786	0.096	0.108	0.099	0.112	0.098	0.111
12	1+3	0.83	0.795	0.836	0.799	0.832	0.794	0.825	0.791	0.832	0.794	0.828	0.789	0.084	0.092	0.096	0.107	0.1	0.11
13	2+3	0.89	0.861	0.895	0.867	0.885	0.854	0.887	0.858	0.893	0.863	0.882	0.85	0.068	0.077	0.078	0.088	0.083	0.093
14	3+3	0.906	0.878	0.909	0.882	0.896	0.866	0.903	0.875	0.907	0.879	0.893	0.862	0.063	0.072	0.073	0.083	0.079	0.089
15	4+3	0.911	0.884	0.914	0.888	0.9	0.87	0.908	0.88	0.912	0.884	0.897	0.866	0.061	0.07	0.071	0.081	0.077	0.088
16	1+2	0.802	0.766	0.805	0.765	0.802	0.761	0.798	0.761	0.801	0.76	0.797	0.756	0.09	0.098	0.105	0.115	0.108	0.119
17	2+2	0.853	0.82	0.858	0.824	0.853	0.818	0.849	0.816	0.854	0.819	0.85	0.813	0.078	0.086	0.09	0.1	0.093	0.104
18	3+2	0.868	0.837	0.871	0.838	0.864	0.829	0.865	0.832	0.868	0.834	0.861	0.824	0.074	0.082	0.085	0.096	0.09	0.101
19	4+2	0.874	0.841	0.876	0.843	0.868	0.832	0.87	0.837	0.873	0.838	0.864	0.827	0.072	0.081	0.084	0.095	0.089	0.1
20	2+1	0.855	0.854	0.906	0.879	0.912	0.886	0.882	0.85	0.904	0.876	0.909	0.883	0.069	0.078	0.073	0.083	0.072	0.082
21	3+1	0.812	0.763	0.872	0.833	0.888	0.854	0.808	0.757	0.868	0.829	0.885	0.85	0.088	0.099	0.085	0.097	0.082	0.093
22	4+1	0.818	0.767	0.877	0.838	0.892	0.858	0.812	0.76	0.873	0.834	0.889	0.854	0.87	0.098	0.084	0.096	0.08	0.092
Bifactor CFAs with one general factor
23	2 group factors	0.933	0.898	0.951	0.928	0.951	0.927	0.929	0.893	0.949	0.925	0.949	0.924	0.053	0.066	0.053	0.065	0.054	0.066
24	3	0.933	0.901			0.945	0.919	0.93	0.896			0.953	0.93	0.053	0.065			0.052	0.063	Model did not converge in SPARK v3
25	4	0.943	0.914			0.948	0.926	0.941	0.91			0.946	0.922	0.049	0.06			0.056	0.068	Model did not converge in SPARK v3
26	5	0.95	0.924			0.96	0.941	0.948	0.92			0.958	0.938	0.046	0.057			0.049	0.06	Model did not converge in SPARK v3
27	6	0.954	0.93			0.961	0.942	0.952	0.926			0.959	0.939	0.044	0.055			0.049	0.059	Model did not converge in SPARK v3
Bifactor CFAs with two general factors (a social general factor and a non-social general factor)
28	1 social group factor + 2 non-social group factors	0.858	0.826	0.844	0.81	0.861	0.829	0.852	0.819	0.838	0.803	0.856	0.823	0.077	0.085	0.095	0.104	0.091	0.101
29	1+3	0.868	0.838	0.849	0.816	0.866	0.835	0.863	0.831	0.843	0.809	0.861	0.829	0.074	0.083	0.093	0.103	0.09	0.099
30	1+4	0.865	0.835	0.848	0.815	0.864	0.834	0.86	0.829	0.842	0.808	0.859	0.828	0.075	0.083	0.094	0.103	0.09	0.1
31	2+2	0.88	0.851	0.858	0.825	0.874	0.845	0.875	0.844	0.851	0.817	0.868	0.837	0.071	0.079	0.091	0.101	0.087	0.097
32	2+3	0.89	0.862	0.863	0.831	0.879	0.85	0.884	0.856	0.856	0.823	0.873	0.843	0.068	0.076	0.089	0.099	0.086	0.095
33	2+4	0.887	0.86	0.861	0.83	0.877	0.849	0.881	0.853	0.854	0.822	0.871	0.842	0.069	0.077	0.09	0.099	0.086	0.096
34	3+2	0.881	0.852	0.858	0.826	0.875	0.845	0.875	0.845	0.851	0.818	0.869	0.838	0.071	0.079	0.091	0.1	0.087	0.097
35	3+3	0.891	0.864	0.864	0.832	0.88	0.851	0.885	0.857	0.857	0.824	0.874	0.844	0.068	0.076	0.089	0.099	0.085	0.095
36	3+4	0.888	0.862	0.862	0.832	0.879	0.851	0.883	0.855	0.856	0.824	0.873	0.843	0.069	0.077	0.089	0.099	0.086	0.095
37	4+2	0.881	0.853	0.859	0.827	0.875	0.846	0.875	0.845	0.852	0.818	0.869	0.838	0.071	0.079	0.091	0.1	0.087	0.097
38	4+3	0.891	0.865	0.864	0.833	0.88	0.852	0.886	0.858	0.857	0.824	0.874	0.844	0.068	0.076	0.089	0.099	0.085	0.095
39	4+4	0.888	0.862	0.862	0.832	0.878	0.851	0.883	0.855	0.855	0.823	0.872	0.843	0.069	0.077	0.089	0.099	0.086	0.095
40	2+1	0.847	0.815	0.831	0.796	0.85	0.818	0.842	0.809	0.825	0.789	0.845	0.812	0.08	0.088	0.098	0.108	0.095	0.104
41	3+1	0.848	0.817	0.832	0.798	0.851	0.819	0.843	0.81	0.826	0.791	0.846	0.813	0.08	0.088	0.98	0.108	0.094	0.104
42	4+1	0.849	0.817	0.832	0.798	0.851	0.82	0.844	0.811	0.826	0.791	0.846	0.814	0.08	0.087	0.098	0.108	0.094	0.104

## Sheet: S2
Supplementary Table 2: Explained common variance and heirarchical omegas for the bifactor models
An autism general factor
# factors in the model	Omega Hierarchical (ωH)	Explained Common Variance (ECV)
g + 2	0.775	0.53
g + 3	0.746	0.474
g + 4	0.718	0.433
g + 5	0.702	0.39
g + 6	0.718	0.382
Seperate and non-social general factors
# factors in the model	Omega Hierarchical (ωH)	Explained Common Variance (ECV)
Social + 2	0.776	0.561
Social + 3	0.796	0.575
Social + 4	0.839	0.564
Non-social + 2	0.769	0.603
Non-social + 3	0.806	0.583
Non-social + 4	0.888	0.64

## Sheet: S3
Supplementary Table 3: Items and their respective factors
Factor	Items
1. Insistence of sameness (F1)	q15_arranging		RBS item : starts with q
1. Insistence of sameness (F1)	q16_complete		SCQ item: starts with s
1. Insistence of sameness (F1)	q17_washing
1. Insistence of sameness (F1)	q18_checking
1. Insistence of sameness (F1)	q19_counting
1. Insistence of sameness (F1)	q20_hoarding
1. Insistence of sameness (F1)	q21_repeating
1. Insistence of sameness (F1)	q23_eating
1. Insistence of sameness (F1)	q24_sleep
1. Insistence of sameness (F1)	q25_self_care
1. Insistence of sameness (F1)	q26_travel
1. Insistence of sameness (F1)	q27_play
1. Insistence of sameness (F1)	q28_communication
1. Insistence of sameness (F1)	q29_things_same_place
1. Insistence of sameness (F1)	q30_objects
1. Insistence of sameness (F1)	q31_becomes_upset
1. Insistence of sameness (F1)	q32_insists_walking
1. Insistence of sameness (F1)	q33_insists_sitting
1. Insistence of sameness (F1)	q34_dislikes_changes
1. Insistence of sameness (F1)	q35_insists_door
1. Insistence of sameness (F1)	q36_likes_piece_music
1. Insistence of sameness (F1)	q37_resists_change
1. Insistence of sameness (F1)	q38_insists_routine
1. Insistence of sameness (F1)	q39_insists_time
1. Insistence of sameness (F1)	q40_fascination_subject
1. Insistence of sameness (F1)	q41_strongly_attached
1. Insistence of sameness (F1)	s08_particular_way
2. Social interaction (F2)	s09_expressions_appropriate
2. Social interaction (F2)	s19_best_friend
2. Social interaction (F2)	s20_talk_friendly
2. Social interaction (F2)	s21_copy_you
2. Social interaction (F2)	s22_point_things
2. Social interaction (F2)	s23_gestures_wanted
2. Social interaction (F2)	s26_look_directly
2. Social interaction (F2)	s27_smile_back
2. Social interaction (F2)	s28_things_interested
2. Social interaction (F2)	s29_share
2. Social interaction (F2)	s30_join_enjoyment
2. Social interaction (F2)	s31_comfort
2. Social interaction (F2)	s32_help_attention
2. Social interaction (F2)	s33_range_expressions
2. Social interaction (F2)	s34_copy_actions
2. Social interaction (F2)	s35_make_believe
2. Social interaction (F2)	s36_same_age
2. Social interaction (F2)	s37_respond_positively
2. Social interaction (F2)	s38_pay_attention
2. Social interaction (F2)	s39_imaginative_games
2. Social interaction (F2)	s40_cooperatively_games
3. Sensory-motor behaviour (F3)	q01_whole_body
3. Sensory-motor behaviour (F3)	q02_head
3. Sensory-motor behaviour (F3)	q03_hand_finger
3. Sensory-motor behaviour (F3)	q04_locomotion
3. Sensory-motor behaviour (F3)	q05_object_usage
3. Sensory-motor behaviour (F3)	q06_sensory
3. Sensory-motor behaviour (F3)	q22_touch_tap
3. Sensory-motor behaviour (F3)	q42_preoccupation
3. Sensory-motor behaviour (F3)	q43_fascination_movement
3. Sensory-motor behaviour (F3)	s12_parts_object
3. Sensory-motor behaviour (F3)	s14_senses
3. Sensory-motor behaviour (F3)	s15_odd_ways
3. Sensory-motor behaviour (F3)	s16_complicated_movements
4. Self-injurious behaviour (F4)	q07_hits_self_body
4. Self-injurious behaviour (F4)	q08_hits_self_against_object
4. Self-injurious behaviour (F4)	q09_hits_self_with_object
4. Self-injurious behaviour (F4)	q10_bites_self
4. Self-injurious behaviour (F4)	q11_pulls
4. Self-injurious behaviour (F4)	q12_rubs
4. Self-injurious behaviour (F4)	q13_inserts_finger
4. Self-injurious behaviour (F4)	q14_skin_picking
4. Self-injurious behaviour (F4)	s17_injured_deliberately
5. Idiosyncratic repetitive speech and behaviour (F5)	s03_odd_phrase
5. Idiosyncratic repetitive speech and behaviour (F5)	s05_pronouns_mixed
5. Idiosyncratic repetitive speech and behaviour (F5)	s06_invented_words
5. Idiosyncratic repetitive speech and behaviour (F5)	s07_same_over
5. Idiosyncratic repetitive speech and behaviour (F5)	s10_hand_tool
5. Idiosyncratic repetitive speech and behaviour (F5)	s18_objects_carry
5. Idiosyncratic repetitive speech and behaviour (F5)	s11_interest_preoccupy
6. Communication skills (F6)	s02_conversation
6. Communication skills (F6)	s04_inappropriate_question
6. Communication skills (F6)	s13_interests_intensity
6. Communication skills (F6)	s24_nod_head
6. Communication skills (F6)	s25_shake_head

## Sheet: S4
Supplementary Table 4: Sex and IQ differences in mean factor scores
4a: Sex differences in mean factor scores
Sex difference
Factor	Category	N	Mean	SD	SE	Cohen's D
F1	Female	5050	0.0262701	1.02623	0.0144411	0.03
F1	Male	18761	-0.00707126	0.99273	0.00724775
F2	Female	5050	-0.0564984	1.02598	0.0144375	0.07
F2	Male	18761	0.015208	0.99237	0.00724512
F3	Female	5050	-0.0721657	1.02564	0.0144327	0.09
F3	Male	18761	0.0194252	0.992118	0.00724328
F4	Female	5050	0.0464153	1.04299	0.0146769	0.06
F4	Male	18761	-0.0124939	0.987765	0.0072115
F5	Female	5050	-0.0862462	1.00901	0.0141988	0.1
F5	Male	18761	0.0232153	0.996313	0.00727391
F6	Female	5050	-0.0575064	1.04592	0.0147181	0.07
F6	Male	18761	0.0154793	0.986732	0.00720396
4b: IQ differences in mean factor scores
IQ difference
	F1		F2		F3		F4		F5		F6		N
IQ score bins	Mean	SE	Mean	SE	Mean	SE	Mean	SE	Mean	SE	Mean	SE	Female	Male
< 24	0.57576	0.078474	0.522626	0.143329	0.753058	0.148871	0.624498	0.160503	0.534588	0.134232	0.539278	0.132542	45	179	224
25 - 39	0.373839	0.0610864	0.33975	0.10317	0.461895	0.115927	0.332949	0.123211	0.312616	0.105136	0.397437	0.105777	71	269	340
40 - 54	0.298626	0.04653	0.467361	0.0797987	0.415617	0.0860874	0.277506	0.090155	0.462879	0.0770259	0.517865	0.0807783	148	385	533
55 - 69	0.236933	0.0291023	0.314379	0.0532188	0.238293	0.0550025	0.203899	0.0574524	0.242267	0.0521569	0.282696	0.053865	329	896	1225
70 - 79	0.143958	0.0239725	0.204513	0.0467072	0.142228	0.0465368	0.107761	0.0494599	0.116907	0.0449076	0.14531	0.0456248	402	1224	1626
80 - 89	0.00972025	0.0263864	0.0475989	0.0513191	-0.0394547	0.0519534	-0.0283295	0.0519458	-0.0219058	0.0517316	-0.0464214	0.0499303	299	1121	1420
90 - 109	-0.159499	0.0206735	-0.139501	0.0406538	-0.23906	0.0397696	-0.182659	0.03925	-0.219759	0.0410283	-0.24013	0.0392955	417	1852	2269
110 - 119	-0.119006	0.0254986	-0.145495	0.0494268	-0.187493	0.0492677	-0.0800257	0.0490563	-0.246839	0.0513426	-0.254991	0.0469927	290	1185	1475
120 - 129	-0.0555561	0.0284946	-0.147311	0.0556144	-0.195813	0.0544993	-0.0689323	0.0530096	-0.259639	0.0589186	-0.324449	0.0502464	244	930	1174
130+	-0.153863	0.0299496	-0.114068	0.0605281	-0.276054	0.0589975	-0.176735	0.055561	-0.365522	0.0635272	-0.26764	0.05827	227	858	1085
													2472	8899	11371
Cohen's D (IQ < 24 compared to IQ 130 +)	0.67		0.6		0.96		0.73		0.86		0.81

## Sheet: S5
Supplementary Table 5: SNP heritability of core autism features and IQ
Phenotype	SNP heritability	standard error	N
IQ	0.131419	0.047585	5751
VABS	1e-06	0.060618	4305
DCDQ	0.058585	0.034381	8048
SCQ	1e-06	0.029868	8963
RBS-R	0.035917	0.026423	10269
F1	0.102776	0.042056	6623
F2	0.001574	0.040451	6623
F3	0.006248	0.039979	6623
F4	0.139065	0.041865	6623
F5	0.044087	0.041451	6623
F6	0.033591	0.040824	6623

## Sheet: S6
Supplementary Table 6: Bivariate genetic correlation between core autism features and IQ
Bivariate genetic correlations and standard errors (in parenthesis)
	IQ	Insistence of sameness (F1)	Social interaction (F2)	Sensory-motor behaviour (F3)	Self-injurious behaviour (F4)	Idiosyncratic communication (F5)	Communication skills (F6)
IQ	1	-0.01 (0.11)	-0.12 (0.11)	-0.10 (0.11)	-0.03 (0.11)	-0.13 (0.11)	-0.18 (0.09)
Insistence of sameness (F1)		1	0.87 (0.44)	0.96 (0.02)	0.83 (0.06)	0.95 (0.06)	0.69 (0.35)
Social interaction (F2)			1	1 (0.27)	0.86 (0.19)	0.48 (0.17)	0.94 (0.05)
Sensory-motor behaviour (F3)				1	0.85 (0.04)	NA	0.64 (0.22)
Self-injurious behaviour (F4)					1	0.87 (0.17)	0.52 (0.34)
diosyncratic communication (F5)						1	0.60 (0.12)
Communication skills (F6)							1
Cells with NA are bivariate genetic correlations that were not estimated due to the matrix not being invertible. This can occur when the SNP heritabilities and sample sizes are low.

## Sheet: S7
Supplementary Table 7: Details of GWAS used for polygenic scores
Number of SNPs included for each PGS in each dataset
	SSC	AGRE	AIMS-2-TRIAL LEAP	SPARK	N	Download from
Educational attainment	996635	1086103	1102302	1107162	766345	Data | ssgac (thessgac.org)
Intelligence	998309	1089530	1104473	1107477	269867	Genome wide association study ATLAS (ctglab.nl)
Schizophrenia	1004752	1093421	1104138	1109131	69369 cases and 236642 controls	Download Results | Psychiatric Genomics Consortium (unc.edu)
Autism	992421	1079628	1088189	1090633	19870 cases and 39078 controls	iPSYCH
ADHD	957551	1037414	1043630	1043301	20183 cases and 35191 controls	adhd2019 (figshare.com)
Hair colour	963745	1055315	1070877	1069063	43319 blondes and 342284 non-blondes	Genome wide association study ATLAS (ctglab.nl)
					55374

## Sheet: S8
Supplementary Table 8: Associations of PGS and the 19 core and associated autism phenotypes
		SSC			AGRE			LEAP			SPARK				Meta_analysis
Category	Phenotype	N	Beta	SE	N	Beta	SE	N	Beta	SE	N	Beta	SE	Total N	Betameta	SEmeta	Zmeta	Pmeta	P_BY	Variance explained	Q	I2
Autism	ADI RRB	2232	0.0421115	0.0229632	1200	-0.0056813	0.0320965	182	0.13058	0.0692596	0	0	0	3614	0.033024	0.0180317	1.83144	0.0670343	0.934559	0.00109058	3.59485	0.443648
Autism	ADI SOC	2232	0.0412782	0.022402	1200	-0.0241077	0.0306312	182	0.0942385	0.0721417	0	0	0	3614	0.02297	0.0175397	1.30961	0.190329	1	0.000527623	4.00597	0.500745
Autism	ADI VC	1978	0.010011	0.0244394	805	-0.009545	0.038254	182	0.0942949	0.07032	0	0	0	2965	0.011449	0.0197649	0.579256	0.562416	1	0.000131078	1.69263	0
Autism	ADOS RRB	2233	0.0171372	0.020543	929	0.0091154	0.0306848	171	0.0605449	0.0753588	0	0	0	3333	0.0168944	0.0166488	1.01475	0.310224	1	0.000285421	0.399923	0
Autism	ADOS SA	2165	-0.0173366	0.020828	929	0.002288	0.029608	171	0.0792507	0.0706122	0	0	0	3265	-0.00588502	0.0165601	-0.355372	0.722311	1	3.46334e-05	1.83216	0
Autism	DCDQ	1967	-0.0121147	0.0249437	0	0	0	0	0	0	8139	-0.009752	0.012113	10106	-0.0102028	0.0108962	-0.936369	0.349083	1	0.000104098	0.00725986	0
Autism	F1	1437	0.0169018	0.0288216	0	0	0	0	0	0	6480	0.004446	0.012878	8226	0.0065189	0.0117577	0.554438	0.579279	1	4.24961e-05	0.155687	0
Autism	F2	1437	0.0284712	0.0272279	0	0	0	0	0	0	6480	0.021271	0.01293	8226	0.0225959	0.0116799	1.9346	0.0530398	0.785146	0.000510576	0.0570608	0
Autism	F3	1437	-0.00167922	0.0286004	0	0	0	0	0	0	6480	0.013049	0.012597	8226	0.010656	0.0115283	0.924335	0.355312	1	0.000113551	0.222103	0
Autism	F4	1437	0.0333026	0.0289306	0	0	0	0	0	0	6480	0.010289	0.01299	8226	0.0141502	0.0118503	1.19408	0.232445	1	0.000200229	0.526611	0
Autism	F5	1437	0.0424379	0.0288184	0	0	0	0	0	0	6480	0.0190722	0.0129333	8226	0.0229893	0.0117995	1.94833	0.0513755	0.785146	0.000528509	0.547178	0
Autism	F6	1437	0.0201187	0.028999	0	0	0	0	0	0	6480	0.0263001	0.0132916	8226	0.0252269	0.0120829	2.08783	0.0368133	0.61942	0.000636399	0.0375486	0
Autism	FSIQ	2229	0.0310996	0.0158742	0	0	0	192	-0.0645306	0.0713677	4698	0.016846	0.01533	7119	0.0216664	0.010898	1.98811	0.0467996	0.761201	0.000469433	1.91076	0
Autism	NVIQ	2232	0.0356304	0.0168529	562	0.0723288	0.0433789	190	0.0154992	0.0719898	0	0	0	2984	0.0393094	0.0153478	2.56123	0.0104302	0.231339	0.00154523	0.73645	0
Autism	RBS	2232	0.0182185	0.0228939	95	0.0167627	0.125811	160	0.0242404	0.0732165	10406	0.014102	0.010206	12893	0.0149451	0.00922216	1.62056	0.105111	1	0.000223356	0.0435947	0
Autism	SCQ	1657	0.0439126	0.0260586	0	0	0	0	0	0	10907	0.025387	0.009825	12564	0.0276927	0.00919327	3.01228	0.0025929	0.0756356	0.000766888	0.442502	0
Autism	SRS	2233	0.0370376	0.0228188	652	0.033999	0.0409756	159	0.00385035	0.0760076	0	0	0	3044	0.0342284	0.0192836	1.775	0.0758982	1	0.00117159	0.174924	0
Autism	VABS	2223	-0.0140715	0.021358	727	-0.011509	0.040328	160	-0.0488357	0.0731371	3088	-0.02082	0.01919	6198	-0.0181435	0.0132343	-1.37095	0.170392	1	0.000329186	0.258975	0
Autism	VIQ	2232	0.0162842	0.0149479	0	0	0	189	-0.1017	0.070761	0	0	0	2421	0.0112441	0.0146251	0.768825	0.441997	1	0.000126431	2.66133	0.624248
Educational attainment	ADI RRB	2232	-0.0271164	0.0263839	1200	-0.0301881	0.0368518	182	-0.101198	0.0769066	0	0	0	3614	-0.0334303	0.0206638	-1.61782	0.105701	1	0.00111758	0.841456	0
Educational attainment	ADI SOC	2232	-0.0206746	0.0257392	1200	-0.0173221	0.0361986	182	-0.0499608	0.0801069	0	0	0	3614	-0.0215004	0.0202926	-1.05952	0.289365	1	0.000462266	0.140577	0
Educational attainment	ADI VC	1978	0.0455237	0.0281271	805	-0.029789	0.043352	182	0.0296648	0.0780841	0	0	0	2965	0.0237525	0.0225871	1.05159	0.292986	1	0.00056418	2.13018	0.0611123
Educational attainment	ADOS RRB	2233	-0.0040951	0.0235965	929	-0.0235546	0.0348276	171	-0.104157	0.0868896	0	0	0	3333	-0.0147372	0.0190593	-0.773231	0.439386	1	0.000217186	1.32658	0
Educational attainment	ADOS SA	2165	-0.0219309	0.0238325	929	-0.004799	0.033446	171	0.0229388	0.0814168	0	0	0	3265	-0.014059	0.01888	-0.744648	0.456484	1	0.000197654	0.392255	0
Educational attainment	DCDQ	1967	-0.0381582	0.0286299	0	0	0	0	0	0	8139	0.031982	0.014608	10106	0.0174936	0.0130121	1.34441	0.178816	1	0.000306025	4.7622	0.790013
Educational attainment	F1	1437	-0.0851116	0.0329485	0	0	0	0	0	0	6480	-0.08007	0.015588	8226	-0.0809921	0.0140906	-5.74793	9.03403e-09	8.81637e-07	0.00655971	0.0191311	0
Educational attainment	F2	1437	-0.0473956	0.0311266	0	0	0	0	0	0	6480	-0.040545	0.015589	8226	-0.0419187	0.0139386	-3.00738	0.0026351	0.0756356	0.00175718	0.0387253	0
Educational attainment	F3	1437	-0.0566631	0.0326956	0	0	0	0	0	0	6480	-0.08021	0.015222	8226	-0.0760153	0.0137997	-5.50847	3.61975e-08	2.94378e-06	0.00577833	0.426272	0
Educational attainment	F4	1437	-0.0581888	0.0330731	0	0	0	0	0	0	6480	-0.112162	0.015675	8226	-0.102262	0.0141646	-7.21952	5.21698e-13	8.48547e-11	0.0104575	2.17471	0.540168
Educational attainment	F5	1437	-0.0380934	0.0329448	0	0	0	0	0	0	6480	-0.0520296	0.0156049	8226	-0.0494758	0.0141028	-3.50822	0.000451115	0.0157231	0.00244786	0.146152	0
Educational attainment	F6	1437	-0.00816088	0.0331514	0	0	0	0	0	0	6480	-0.0005108	0.0160271	8226	-0.00196009	0.0144293	-0.135841	0.891947	1	3.84194e-06	0.0431629	0
Educational attainment	FSIQ	2229	0.0333966	0.0182319	0	0	0	192	0.0595094	0.0800226	4698	0.077583	0.018298	7119	0.0555139	0.0127502	4.35396	1.33701e-05	0.000652397	0.0030818	2.92879	0.317124
Educational attainment	NVIQ	2232	0.0112474	0.0193543	562	0.001421	0.0487388	190	0.0818198	0.0802455	0	0	0	2984	0.0133494	0.0175523	0.760551	0.446925	1	0.000178207	0.799749	0
Educational attainment	RBS	2232	-0.0757165	0.0262918	95	0.028334	0.142243	160	-0.10603	0.0825551	10406	-0.102791	0.012263	12893	-0.0973437	0.0109814	-8.86445	7.68826e-19	3.75151e-16	0.00947579	1.66568	0
Educational attainment	SCQ	1657	-0.0405188	0.0300212	0	0	0	0	0	0	10907	-0.05351	0.012058	12564	-0.0517054	0.0111892	-4.62101	3.81881e-06	0.000232925	0.00267344	0.161246	0
Educational attainment	SRS	2233	-0.0498973	0.0261756	652	0.0013903	0.0489756	159	0.0378397	0.0868721	0	0	0	3044	-0.0334666	0.0223109	-1.50001	0.133612	1	0.00112001	1.57431	0
Educational attainment	VABS	2223	0.0705306	0.0245264	727	0.060583	0.046609	160	0.113418	0.0817589	3088	0.01621	0.02254	6198	0.0457505	0.0153563	2.97927	0.00288934	0.0783256	0.00209311	3.52468	0.14886
Educational attainment	VIQ	2232	0.0639011	0.0171665	0	0	0	189	0.025806	0.0792383	0	0	0	2421	0.0621933	0.0167773	3.70699	0.000209734	0.00787233	0.00386801	0.220774	0
IQ	ADI RRB	2232	0.0299901	0.0308705	1200	0.0306312	0.0375694	182	0.0814436	0.0776232	0	0	0	3614	0.0346651	0.0227993	1.52045	0.128399	1	0.00120167	0.397631	0
IQ	ADI SOC	2232	0.0250375	0.0301161	1200	0.0613298	0.0371334	182	-0.0249942	0.0808533	0	0	0	3614	0.0344615	0.0224691	1.53373	0.125096	1	0.0011876	1.16221	0
IQ	ADI VC	1978	0.0258555	0.0328101	805	0.054066	0.045192	182	-0.0491632	0.0788117	0	0	0	2965	0.026954	0.0251611	1.07126	0.284054	1	0.000726519	1.29383	0
IQ	ADOS RRB	2233	0.00375303	0.0275955	929	0.0331267	0.035228	171	0.0988745	0.085714	0	0	0	3333	0.0199902	0.0210581	0.949292	0.342472	1	0.00039961	1.33226	0
IQ	ADOS SA	2165	0.035147	0.0278903	929	0.037613	0.034062	171	0.098078	0.0803152	0	0	0	3265	0.0403072	0.0208401	1.93411	0.053099	0.785146	0.00162467	0.557883	0
IQ	DCDQ	1967	-0.0153725	0.0334925	0	0	0	0	0	0	8139	-0.018845	0.014873	10106	-0.018273	0.013593	-1.3443	0.178853	1	0.000333903	0.00897914	0
IQ	F1	1437	0.0984971	0.0387949	0	0	0	0	0	0	6480	-0.025211	0.015818	8226	-0.00757658	0.0146473	-0.51727	0.604968	1	5.74046e-05	8.71879	0.885305
IQ	F2	1437	0.0820345	0.0366498	0	0	0	0	0	0	6480	-0.012798	0.015808	8226	0.00207736	0.0145153	0.143115	0.886199	1	4.31544e-06	5.64509	0.822855
IQ	F3	1437	0.0674712	0.0384972	0	0	0	0	0	0	6480	-0.02177	0.015441	8226	-0.00940279	0.0143312	-0.656107	0.511756	1	8.84125e-05	4.62899	0.78397
IQ	F4	1437	0.0574656	0.0389417	0	0	0	0	0	0	6480	-0.007554	0.015897	8226	0.00173363	0.0147179	0.117791	0.906233	1	3.00548e-06	2.38957	0.581514
IQ	F5	1437	0.101431	0.0387906	0	0	0	0	0	0	6480	0.0102484	0.0158258	8226	0.0232598	0.0146532	1.58735	0.112433	1	0.00054102	4.73703	0.788897
IQ	F6	1437	0.0243785	0.0390338	0	0	0	0	0	0	6480	-0.0138995	0.0162526	8226	-0.00824389	0.015004	-0.549447	0.582699	1	6.79617e-05	0.819564	0
IQ	FSIQ	2229	0.0743979	0.0213198	0	0	0	192	0.148699	0.078543	4698	0.128233	0.018773	7119	0.106092	0.013868	7.65017	2.00713e-14	4.89693e-12	0.0112556	3.89527	0.486557
IQ	NVIQ	2232	0.093563	0.0226333	562	0.122709	0.050882	190	0.121333	0.0793443	0	0	0	2984	0.0998374	0.0200112	4.98908	6.06676e-07	4.22899e-05	0.00996751	0.352291	0
IQ	RBS	2232	0.0443483	0.0307541	95	-0.16066	0.16284	160	0.0349111	0.0832551	10406	-0.03251	0.012581	12893	-0.0211094	0.0115033	-1.83508	0.066494	0.934559	0.000445608	6.53851	0.54118
IQ	SCQ	1657	0.0672067	0.0350095	0	0	0	0	0	0	10907	0.012422	0.012652	12564	0.0187504	0.0118988	1.57582	0.115067	1	0.000351579	2.1659	0.538298
IQ	SRS	2233	0.0691553	0.0306146	652	-0.0139722	0.0496913	159	-0.0263992	0.0870387	0	0	0	3044	0.040302	0.0249694	1.61406	0.106515	1	0.00162425	2.66848	0.25051
IQ	VABS	2223	-0.00193787	0.0286875	727	0.018724	0.046895	160	-0.00152848	0.0794263	3088	-0.01545	0.02381	6198	-0.00593926	0.0166846	-0.355973	0.721861	1	3.52748e-05	0.458691	0
IQ	VIQ	2232	0.0376735	0.0200749	0	0	0	189	0.132391	0.0781225	0	0	0	2421	0.0435405	0.0194432	2.23936	0.0251322	0.471666	0.00189577	1.3789	0.274786
Schizophrenia	ADI RRB	2232	0.0722487	0.0229894	1200	0.0204706	0.0309502	182	0.0235013	0.0712092	0	0	0	3614	0.0519291	0.017865	2.90676	0.00365198	0.0937891	0.00269663	1.97371	0
Schizophrenia	ADI SOC	2232	0.0114675	0.0224276	1200	-0.0241077	0.0306312	182	-0.00820668	0.0741724	0	0	0	3614	-0.00135587	0.01758	-0.0771257	0.938523	1	1.83839e-06	0.88715	0
Schizophrenia	ADI VC	1978	0.0412718	0.0247941	805	-0.00452	0.037629	182	0.0602533	0.0722994	0	0	0	2965	0.0298985	0.0199037	1.50216	0.133056	1	0.000893923	1.22333	0
Schizophrenia	ADOS RRB	2233	0.0124937	0.0205648	929	0.0776804	0.0300405	171	0.0722399	0.0803433	0	0	0	3333	0.0349577	0.0166032	2.10549	0.035249	0.614281	0.00122204	3.43112	0.4171
Schizophrenia	ADOS SA	2165	0.027577	0.0207806	929	0.08389	0.028904	171	0.0478178	0.0752828	0	0	0	3265	0.0468164	0.0164641	2.84354	0.00446151	0.10885	0.00219178	2.50252	0.200807
Schizophrenia	DCDQ	1967	-0.0234217	0.0248635	0	0	0	0	0	0	8139	-0.032861	0.015777	10106	-0.0301513	0.0133214	-2.26337	0.0236127	0.460875	0.000909103	0.102756	0
Schizophrenia	F1	1437	0.0396763	0.0291751	0	0	0	0	0	0	6480	-0.002687	0.016056	8226	0.00716082	0.0140666	0.509067	0.610705	1	5.12773e-05	1.61829	0.382062
Schizophrenia	F2	1437	-0.0534858	0.0275619	0	0	0	0	0	0	6480	0.010374	0.016102	8226	-0.00587554	0.0139032	-0.422602	0.672586	1	3.4522e-05	4.00229	0.750143
Schizophrenia	F3	1437	0.0353527	0.0289512	0	0	0	0	0	0	6480	-0.003747	0.015698	8226	0.00513666	0.0137999	0.372224	0.709726	1	2.63853e-05	1.40954	0.290548
Schizophrenia	F4	1437	0.00379157	0.0292855	0	0	0	0	0	0	6480	0.00958	0.016182	8226	0.00822605	0.0141636	0.580789	0.561383	1	6.76679e-05	0.0299294	0
Schizophrenia	F5	1437	0.0456886	0.0291719	0	0	0	0	0	0	6480	0.0070782	0.0161106	8226	0.016102	0.0141029	1.14176	0.253556	1	0.000259275	1.34237	0.255047
Schizophrenia	F6	1437	0.00237515	0.0293548	0	0	0	0	0	0	6480	0.0301179	0.0165535	8226	0.0234243	0.0144189	1.62456	0.104257	1	0.000548699	0.677684	0
Schizophrenia	FSIQ	2229	-0.0218546	0.0158903	0	0	0	192	0.0165044	0.0740673	4698	-0.040674	0.019572	7119	-0.028094	0.0121687	-2.30871	0.0209596	0.426138	0.000789276	0.92988	0
Schizophrenia	NVIQ	2232	-0.0283532	0.016872	562	-0.0250874	0.0414015	190	-0.0149253	0.0745189	0	0	0	2984	-0.0273422	0.0152919	-1.78802	0.0737731	0.999939	0.000747595	0.0343214	0
Schizophrenia	RBS	2232	0.0187591	0.0229175	95	0.0698573	0.127383	160	-0.0948566	0.0764038	10406	0.001665	0.013109	12893	0.00420581	0.0112111	0.375146	0.707552	1	1.76889e-05	2.38753	0
Schizophrenia	SCQ	1657	0.0124146	0.0259686	0	0	0	0	0	0	10907	0.035834	0.013354	12564	0.0309362	0.0118758	2.60498	0.00918802	0.213491	0.000957046	0.643219	0
Schizophrenia	SRS	2233	0.0264162	0.0228427	652	0.104467	0.0399442	159	-0.0220479	0.0786926	0	0	0	3044	0.0416089	0.0192282	2.16395	0.0304682	0.550632	0.0017313	3.5731	0.440262
Schizophrenia	VABS	2223	-0.0438203	0.0213806	727	-0.041775	0.039031	160	0.0240823	0.0741934	3088	-0.06119	0.02528	6198	-0.0467615	0.0147596	-3.16821	0.00153383	0.0498957	0.00218664	1.27274	0
Schizophrenia	VIQ	2232	-0.0195548	0.0149648	0	0	0	189	0.0602905	0.0734686	0	0	0	2421	-0.016374	0.0146637	-1.11663	0.264151	1	0.000268108	1.13407	0.118222
ADHD	ADI RRB	2232	-0.0323267	0.0237904	1200	0.0296445	0.0329182	182	-0.184849	0.0721132	0	0	0	3614	-0.0226596	0.0186275	-1.21646	0.22381	1	0.000513457	7.74815	0.741874
ADHD	ADI SOC	2232	-0.0317093	0.023209	1200	-0.0075726	0.0323199	182	-0.0566118	0.075114	0	0	0	3614	-0.0254596	0.0182848	-1.39239	0.163803	1	0.00064819	0.550805	0
ADHD	ADI VC	1978	-0.000278693	0.0251678	805	0.006374	0.039557	182	0.00297788	0.0732173	0	0	0	2965	0.00174226	0.0203939	0.08543	0.93192	1	3.03545e-06	0.0204429	0
ADHD	ADOS RRB	2233	-0.00802696	0.0212823	929	-0.0057407	0.0317551	171	-0.0246441	0.0808152	0	0	0	3333	-0.00810961	0.0172706	-0.469561	0.638669	1	6.57657e-05	0.04744	0
ADHD	ADOS SA	2165	-0.0194635	0.0215611	929	-0.022194	0.030321	171	-0.028725	0.0757249	0	0	0	3265	-0.0208068	0.0171167	-1.21559	0.224142	1	0.000432925	0.0169087	0
ADHD	DCDQ	1967	0.028232	0.0256176	0	0	0	0	0	0	8139	-0.017642	0.013342	10106	-0.00785385	0.0118333	-0.663707	0.506878	1	6.1683e-05	2.52246	0.603562
ADHD	F1	1437	0.0291512	0.0291559	0	0	0	0	0	0	6480	0.058019	0.014061	8226	0.0525718	0.0126651	4.15092	3.31139e-05	0.00146891	0.00276379	0.795346	0
ADHD	F2	1437	0.0150207	0.0275438	0	0	0	0	0	0	6480	-0.002781	0.014125	8226	0.000925745	0.0125687	0.0736549	0.941285	1	8.57004e-07	0.330733	0
ADHD	F3	1437	0.0366734	0.0289322	0	0	0	0	0	0	6480	0.059842	0.013759	8226	0.0555687	0.0124255	4.47215	7.74371e-06	0.000419841	0.00308788	0.522987	0
ADHD	F4	1437	0.0617584	0.0292662	0	0	0	0	0	0	6480	0.083229	0.01419	8226	0.0791423	0.0127683	6.19833	5.70638e-10	6.96112e-08	0.0062635	0.43577	0
ADHD	F5	1437	0.0167595	0.0291527	0	0	0	0	0	0	6480	0.0209437	0.0141282	8226	0.0201479	0.0127139	1.58472	0.11303	1	0.000405938	0.0166819	0
ADHD	F6	1437	0.00617424	0.0293355	0	0	0	0	0	0	6480	-0.0139544	0.0145196	8226	-0.00999366	0.0130129	-0.767981	0.442499	1	9.98732e-05	0.378165	0
ADHD	FSIQ	2229	0.0159438	0.0164395	0	0	0	192	0.0656697	0.0748395	4698	0.018596	0.016915	7119	0.0184049	0.0116454	1.58045	0.114005	1	0.000338741	0.421394	0
ADHD	NVIQ	2232	0.0270228	0.0174526	562	0.108941	0.0438753	190	0.0361184	0.0751081	0			2984	0.0381204	0.0158514	2.40485	0.016179	0.343242	0.00145316	3.01044	0.335645
ADHD	RBS	2232	0.0571746	0.0237134	95	0.0005629	0.109013	160	-0.0770527	0.0773196	10406	0.040347	0.01128	12893	0.0410488	0.010056	4.08203	4.46434e-05	0.00181532	0.001685	2.93733	0
ADHD	SCQ	1657	0.00543974	0.0268476	0	0	0	0	0	0	10907	0.0003316	0.0113579	12564	0.00110704	0.0104603	0.105832	0.915716	1	1.22553e-06	0.0307052	0
ADHD	SRS	2233	0.00898997	0.0236658	652	0.0018478	0.0418512	159	0.0650098	0.0797122	0	0	0	3044	0.0108751	0.019945	0.545251	0.585581	1	0.000118267	0.514086	0
ADHD	VABS	2223	0.0215736	0.0221164	727	0.103612	0.041875	160	0.0190763	0.0755469	3088	0.001779	0.02108	6198	0.0219311	0.0140855	1.557	0.11947	1	0.000480973	4.72039	0.364459
ADHD	VIQ	2232	0.0083798	0.0154798	0	0	0	189	0.0941553	0.074279	0	0	0	2421	0.01195	0.0151542	0.788563	0.430367	1	0.000142803	1.278	0.217527

## Sheet: S9
Supplementary Table 9: Associations of high-impact de novo variants and the 19 core and associated autism phenotypes
	With high-impact de novo variant
	SSC			SPARK			Meta-analysis
Phenotype	N	Beta	SE	N	Beta	SE	Total N	Betameta	SEmeta	Pmeta	P_BY
ADOS SA	2165	-0.09655	0.039968	NA	NA	NA	2165	-0.04699	0.044361	0.29	1
ADOS RRB	2233	-0.00287	0.039819	NA	NA	NA	2233	0.03924	0.043568	0.368	1
ADI VC	1978	-0.02004	0.047841	NA	NA	NA	1978	-0.01252	0.049452	0.8	1
ADI RRB	2232	0.001012	0.044489	NA	NA	NA	2232	0.009821	0.047689	0.837	1
ADI SOC	2232	-0.01143	0.043263	NA	NA	NA	2232	0.019118	0.046335	0.68	1
SRS	2233	0.099984	0.04407	NA	NA	NA	2233	0.086199	0.047217	0.0679	1
RBS	2232	0.022778	0.044278	2210	-0.14261	0.069566	4442	-0.02491	0.037354	0.505	1
SCQ	1657	0.075031	0.050671	2234	0.018793	0.070618	3891	0.055917	0.041169	0.174	1
F1	1746	0.103361	0.055345	1393	-0.19433	0.090205	3139	0.021948	0.047173	0.642	1
F2	1746	0.02354	0.052338	1393	0.075518	0.088561	3139	0.036995	0.045058	0.412	1
F3	1746	0.166813	0.054885	1393	-0.1566	0.088644	3139	0.077187	0.046665	0.0981	1
F4	1746	0.090117	0.055681	1393	-0.15042	0.091194	3139	0.024797	0.047523	0.602	1
F5	1746	0.167711	0.055276	1393	0.015585	0.08945	3139	0.125672	0.047022	0.00753	0.245
F6	1746	-0.05951	0.055772	1393	-0.04172	0.091545	3139	-0.0547	0.047629	0.251	1
VABS	2223	-0.18678	0.041181	640	-0.35445	0.120645	2863	-0.20427	0.038973	1.59e-07	1.94e-05
DCDQ	1967	-0.28753	0.047156	1772	-0.30684	0.07952	3739	-0.29255	0.040561	5.48e-13	2.68e-10
FSIQ	2229	-0.17421	0.03049	968	-0.47441	0.10071	3197	-0.19942	0.029182	8.28e-12	2.02e-09
NVIQ	2232	-0.23153	0.032267	NA	NA	NA	2232	-0.24601	0.038575	1.8e-10	2.93e-08
VIQ	2232	-0.06977	0.028886	NA	NA	NA	2232	-0.07172	0.035312	0.0422	0.896

[truncated: 10 more sheets: S10, S11, S12, S13, S14, S15, S16, S17, S18, S19]
